# Supplementary material for: Dynamic Response of the cbbL Carbon Sequestration Microbial Community to Wetland Type in Qinghai Lake
Source: Biology (Basel). 2023 Dec 7;12(12):1503. doi: 10.3390/biology12121503 (PMC10740943; doi:10.3390/biology12121503)
Supplement: Supplementary file 1 [file biology-12-01503-s001.zip › Table S1.xls]

## Sheet: table
sample	group	pH	TN	TC	Hum	Tem
Wck1	Wck	7.56	8.52295	75.164	45.5	3.1
Wck2	Wck	6.65	7.52	77.36	46.2	3.1
Wck3	Wck	7.32	7.50466	76.3974	44.1	2.8
Wck4	Wck	7.75	7.84169	79.3418	45.9	2.9
Wck5	Wck	6.55	6.21319	78.5372	45.7	2.6
Bck1	Bck	7.78	7.46094	119.781	42.67	8
Bck2	Bck	8.14	6.76196	101.743	38.45	8.1
Bck3	Bck	8.23	6.6848	104.764	38.36	8.2
Bck4	Bck	8.48	6.82571	102.792	39.47	7.9
Bck5	Bck	8.42	6.49722	102.68	40.36	8
Nck1	Nck	8.85	1.65599	15.9335	52.87	15.3
Nck2	Nck	8.96	2.33228	27.5577	51	15.1
Nck3	Nck	8.88	1.79499	15.2756	58.07	15.6
Nck4	Nck	8.82	2.07439	12.8177	56.97	15.9
Nck5	Nck	8.62	2.265	15.7207	56.1	15.6
